# Supplementary material for: Treatment Options for Nosocomial Ventriculitis/Meningitis: A Case Report and Review of the Literature
Source: Pathogens. 2024 Dec 26;14(1):3. doi: 10.3390/pathogens14010003 (PMC11768174; doi:10.3390/pathogens14010003)
Supplement: Supplementary file 1 [file pathogens-14-00003-s001.zip]

Archive with 1 entries (1 files):
- pathogens-3375499-supplementary.pdf
